# Supplementary material for: Pretreatment Staging FDG PET-Derived Radiomic Score Predicts Progression-Free Survival in Locally Advanced Rectal Cancer Treated with Total Neoadjuvant Therapy
Source: Diagnostics (Basel). 2026 Jul 22;16(14):2294. doi: 10.3390/diagnostics16142294 (PMC13407901; doi:10.3390/diagnostics16142294)
Supplement: Supplementary file 1 [file diagnostics-16-02294-s001.zip]

Archive with 1 entries (1 files):
- diagnostics-4384143-supplementary.pdf
